# Supplementary material for: The Impact of Direct-Fed Microbials and Phytogenic Feed Additives on Prevalence and Transfer of Extended-Spectrum Beta-Lactamase Genes in Broiler Chicken
Source: Microorganisms. 2020 Feb 26;8(3):322. doi: 10.3390/microorganisms8030322 (PMC7142867; doi:10.3390/microorganisms8030322)
Supplement: Supplementary file 1 [file microorganisms-08-00322-s001.zip]

Archive with 1 entries (1 files):
- microorganisms-683987-supplementary.xlsx
