# Supplementary material for: The Impact of Direct-Fed Microbials and Phytogenic Feed Additives on Prevalence and Transfer of Extended-Spectrum Beta-Lactamase Genes in Broiler Chicken
Source: Microorganisms. 2020 Feb 26;8(3):322. doi: 10.3390/microorganisms8030322 (PMC7142867; doi:10.3390/microorganisms8030322)
Supplement: Supplementary file 1 [file microorganisms-08-00322-s001.zip › microorganisms-683987-supplementary.xlsx]

## Sheet: Table S1 Susceptibility
		Table S4: Susceptibility of donor and recipient against various antibiotics (disc diffusion test)
Affilation	Bacterial strain	AK 30 µg	CN 30 µg	TOB 10 µg	ENR 5 µg	MAR 50 µg	F 300 µg	C 30 µg	CT 25 µg	PB 300 IE	RD 30 µg	SXT 25 µg	CTX 30 µg	EFT 30 µg	CL 30 µg	CPD 10 µg	CTX 5 µg	IPM 10 µg	MEM 10 µg	CIP 5 µg	FOS 50 µg	TGC 15 µg
L1219-R32	Salmonella Typhimurium	S	S	S	S	S	S	S	S	S	S	R	S	S	S	S	x	S	S	S	S	S
10682	ESBL Escherichia coli CTX-M-1	S	S	S	S	S	S	S	S	S	S	S	S	?	R	R	R	X	X	X	X	X
Abbreviations
AK	Amikacin
C	Chloramphenicol
CEFT	Cefitofur
CIP	Ciprofloxacin
CL	Cefalexin
CN	Gentamycin
CPD	Cefpodoxime
CT	Colistin
CTX	Cefotaxime
ENR	Enrofloxacin
F	Nitrofurantoin
FOS	Fosfomycin
IPM	Imipenem
MAR	Marboflocxacin
MEM	Meropenem
PB	Polymyxin B
R	resistant
RD	Rifampicin
SXT	sensetive
SXT	Sulfamethoxazole/trimethoprim
TGC	Tigecycline
TOB	Tobramycin
x	not determined

## Sheet: Table S2 
Table S1: Prevalence of ESBL-producing Enterobacteriaceae in the feces of broilers
Age (d)	1	7	16	24	30
Feed group	cfu/g feces
Control	0	1.39794	0	3.88319	0
LS	0.920819	0	0	2	1.52288
LA	0	2	1.82391	3.62325	3.68574
Formulation C	0	3.58358	3.08814	2.52288	4.28462
Formulation L	0	0	0	1.22185	0
LS + C	0	1.22185	0	2.82391	0
LS + L	0	3.56722	0	4.29226	0
LA + C	0	0	0	3.26521	0
LA + L	0	0	0	3.04467	0

## Sheet: Table S3 raw data SCFA
day of sampeling	FeedGroup	Acetate (µmol/g)	Propionate (µmol/g)	Total SCFA (µmol/g)
1	Control	43.2191	4.90273	57.6161
2	Control	31.3632	4.3571	44.8328
3	Control	40.7728	4.72805	54.0692
4	Control	33.0301	4.96711	49.3014
5	Control	50.9407	5.95737	73.7412
1	LS	36.0003	7.6734	47.5963
2	LS	76.0864	11.0415	100.125
3	LS	47.8121	7.97876	67.567
4	LS	81.1391	9.27019	105.335
5	LS	37.8235	2.95509	49.7101
1	LA	34.6627	3.79856	50.21
2	LA	25.3571	5.31714	34.8292
3	LA	45.3738	7.95208	63.8057
4	LA	29.8807	6.58101	42.2951
5	LA	25.1458	6.72676	37.06
1	Formulation C	20.5547	2.57595	28.8383
2	Formulation C	44.9628	5.13916	60.5249
3	Formulation C	28.6518	3.34468	38.6399
4	Formulation C	30.4647	5.85599	46.2713
5	Formulation C	28.9328	9.02769	50.4311
1	Formulation L	42.4142	3.99035	58.4131
2	Formulation L	42.3174	4.20851	49.2191
3	Formulation L	11.5955	3.18484	19.1582
4	Formulation L	39.5793	3.90084	54.8489
5	Formulation L	37.9604	5.59096	50.2192
1	LS + C	40.0534	4.00059	51.0984
2	LS + C	59.1959	7.48963	78.648
3	LS + C	39.6988	5.92766	52.7589
4	LS + C	59.9125	5.51353	82.6062
5	LS + C	66.7595	5.78175	85.5228
1	LS + L	61.4251	6.80233	77.214
2	LS + L	46.536	5.2616	59.5359
3	LS + L	28.5275	4.28052	39.1873
4	LS + L	42.9925	4.60279	59.5839
5	LS + L	38.7286	5.24323	56.7272
1	LA + C	40.4642	5.01931	55.5444
2	LA + C	44.5486	7.93243	68.4481
3	LA + C	46.996	4.73798	57.4537
4	LA + C	38.105	4.47877	50.7798
5	LA + C	42.8069	7.25428	64.1601
1	LA + L	39.4918	8.2725	51.7788
2	LA + L	60.698	8.38721	75.0082
3	LA + L	37.5778	5.92136	53.2919
4	LA + L	45.2596	7.91734	59.859
5	LA + L	37.0159	4.54111	51.1677

## Sheet: Table S4 raw data
Feed group	day of sampeling	gut section	replicate	cfu_E.coli_esbl	cfu_Salmonella	cfu_indigenous_Enterobacteriaceae_sxt	cfu_transconjugants	CF/D	CF/R	log10CF/D	log10CF/R	Log10cfu_E.coli_esbl	Log10cfu_Salmonella	Log10cfu_indigenous_Enterobacteriaceae_sxt	meancfu_E.coli_esbl	meancfu_Salmonella	meancfu_indigenous_Enterobacteriaceae_sxt	SIF_E.coli_esbl	SIF_Salmonella	SIF_indigenous_Enterobacteriaceae_sxt	SIF_corrected_cfu_E.coli_esbl	SIF_corrected_cfu_Salmonella	SIF_corrected_cfu_indigenous_Enterobacteriaceae_sxt	SIF_corrected_cfu_transconjugants	CF/D(SIF)	CF/R(SIF)	Log10CF/D(SIF)	Log10CF/R(SIF)
Control	1	Caecum	1	7.63636e+06	24000000	5300000	493.333	6.46032e-05	9.30818e-05	-4.18975	-4.03114	6.88289	7.38021	6.72428	1.00315e+07	1.69455e+07	1.69576e+06	1	1	1	7.63636e+06	24000000	5300000	493.333	6.46032e-05	9.30818e-05	-4.18975	-4.03114
Control	1	Caecum	2	1.05455e+07	2.44545e+07	3.72727e+06	323.333	3.06609e-05	8.6748e-05	-4.51341	-4.06174	7.02307	7.38836	6.57139	7.89697e+06	1.5143e+07	1.60242e+06	1	1	1	1.33959e+07	2.73653e+07	3.94437e+06	323.333	2.41368e-05	8.19734e-05	-4.61732	-4.08633
Control	1	Caecum	3	9.45455e+06	25000000	3.45455e+06	360	3.80769e-05	0.000104211	-4.41934	-3.98209	6.97564	7.39794	6.53839	1.09836e+07	1.45776e+07	596364	1	1	1	8.63497e+06	2.90608e+07	9.82299e+06	360	4.16909e-05	3.66487e-05	-4.37996	-4.43594
Control	2	Caecum	1	1.26364e+07	2.84545e+07	2.36364e+06	550	4.35252e-05	0.000232692	-4.36126	-3.63322	7.10162	7.45415	6.37358	1.09818e+07	1.67455e+07	739394	1	1	1	1.15429e+07	2.87944e+07	5.42086e+06	550	4.76484e-05	0.00010146	-4.32195	-3.99371
Control	2	Caecum	2	5.27273e+06	6.63636e+06	1.09091e+06	220	4.17241e-05	0.000201667	-4.37961	-3.69537	6.72204	6.82193	6.03779	9.41152e+06	2.60909e+07	3.93636e+06	1	1	1	5.62008e+06	4.31017e+06	469956	220	3.91454e-05	0.000468129	-4.40732	-3.32963
Control	2	Caecum	3	200000	12000000	1.36364e+06	1	5e-06	7.33333e-07	-5.30103	-6.1347	5.30103	7.07918	6.1347	8.85758e+06	2.01515e+07	1.1503e+06	1	1	1	226507	1.00908e+07	2.01025e+06	1	4.41487e-06	4.97451e-07	-5.35508	-6.30325
Control	3	Caecum	1	5.81818e+06	2.30909e+07	200000	426.667	7.33333e-05	0.00213333	-4.1347	-2.67094	6.76479	7.36344	5.30103	7.61212e+06	1.71933e+07	880000	1	1	1	7.6674e+06	2.2758e+07	385399	426.667	5.56469e-05	0.00110708	-4.25456	-2.95582
Control	3	Caecum	2	8e+06	2.72727e+06	90909.1	810	0.00010125	0.00891	-3.9946	-2.05012	6.90309	6.43573	4.95861	6.47818e+06	1.68055e+07	1.19455e+06	1	1	1	1.23881e+07	2.74999e+06	129053	810	6.53855e-05	0.00627649	-4.18452	-2.20228
Control	3	Caecum	3	2.01818e+07	3.10909e+07	272727	750	3.71622e-05	0.00275	-4.4299	-2.56067	7.30496	7.49263	5.43573	6.01515e+06	1.59636e+07	1.73212e+06	1	1	1	3.36574e+07	3.30031e+07	267002	750	2.22834e-05	0.00280897	-4.65202	-2.55145
Control	4	Caecum	1	1.47273e+07	4000000	100000	583.333	3.96091e-05	0.00583333	-4.40221	-2.23408	7.16812	6.60206	5				1	1	1	1.47273e+07	4000000	100000	583.333	3.96091e-05	0.00583333	-4.40221	-2.23408
Control	4	Caecum	2	1.40909e+07	9.45455e+06	200000	766.667	5.44086e-05	0.00383333	-4.26433	-2.41642	7.14894	6.97564	5.30103				1	1	1	1.40909e+07	9.45455e+06	200000	766.667	5.44086e-05	0.00383333	-4.26433	-2.41642
Control	4	Caecum	3	25000000	4.39091e+07	300000	80	3.2e-06	0.000266667	-5.49485	-3.57403	7.39794	7.64255	5.47712				1	1	1	25000000	4.39091e+07	300000	80	3.2e-06	0.000266667	-5.49485	-3.57403
Control	5	Caecum	1	6000000	6.54545e+06	2.18182e+06	860	0.000143333	0.000394167	-3.84365	-3.40432	6.77815	6.81594	6.33882				1	1	1	6000000	6.54545e+06	2.18182e+06	860	0.000143333	0.000394167	-3.84365	-3.40432
Control	5	Caecum	2	5.81818e+06	5.54545e+06	2.09091e+06	530	9.10938e-05	0.000253478	-4.04051	-3.59606	6.76479	6.74394	6.32034				1	1	1	5.81818e+06	5.54545e+06	2.09091e+06	530	9.10938e-05	0.000253478	-4.04051	-3.59606
Control	5	Caecum	3	5.09091e+06	7.27273e+06	2700000	420	8.25e-05	0.000155556	-4.08355	-3.80811	6.7068	6.8617	6.43136				1	1	1	5.09091e+06	7.27273e+06	2700000	420	8.25e-05	0.000155556	-4.08355	-3.80811
LS	1	Caecum	1	7.72727e+06	2.16364e+07	800000	1090	0.000141059	0.0013625	-3.8506	-2.86566	6.88803	7.33518	5.90309				1.2703	1.11903	1.05825	9.81595e+06	2.42117e+07	846596	1153.49	0.000117512	0.0013625	-3.92992	-2.86566
LS	1	Caecum	2	5.09091e+06	2.49091e+07	1900000	466.667	9.16667e-05	0.000245614	-4.03779	-3.60975	6.7068	7.39636	6.27875				1.2703	1.11903	1.05825	6.46698e+06	2.78739e+07	2.01067e+06	493.848	7.63645e-05	0.000245614	-4.11711	-3.60975
LS	1	Caecum	3	5.81818e+06	5.72727e+06	300000	600	0.000103125	0.002	-3.98664	-2.69897	6.76479	6.75795	5.47712				1.2703	1.11903	1.05825	7.39083e+06	6.40897e+06	317474	634.947	8.59101e-05	0.002	-4.06596	-2.69897
LS	2	Caecum	1	1.17273e+07	7.90909e+06	3.72727e+06	3650	0.00031124	0.000979268	-3.5069	-3.0091	7.0692	6.89813	6.57139				1.2703	1.11903	1.05825	1.48971e+07	8.85048e+06	3.94437e+06	3862.59	0.000259284	0.000979268	-3.58622	-3.0091
LS	2	Caecum	2	8000000	2.22727e+07	2.63636e+06	1470	0.00018375	0.000557586	-3.73577	-3.25369	6.90309	7.34777	6.42101				1.2703	1.11903	1.05825	1.01624e+07	2.49238e+07	2.78992e+06	1555.62	0.000153076	0.000557586	-3.81509	-3.25369
LS	2	Caecum	3	9.72727e+06	2.34545e+07	7300000	570	5.85981e-05	7.80822e-05	-4.23212	-4.10745	6.98799	7.37023	6.86332				1.2703	1.11903	1.05825	1.23565e+07	2.62463e+07	7.72519e+06	603.2	4.88162e-05	7.80822e-05	-4.31144	-4.10745
LS	3	Caecum	1	2.13636e+07	3.64545e+07	600000	1160	5.42979e-05	0.00193333	-4.26522	-2.71369	7.32968	7.56175	5.77815				1.2703	1.11903	1.05825	2.71382e+07	4.07936e+07	634947	1227.56	4.52338e-05	0.00193333	-4.34454	-2.71369
LS	3	Caecum	2	3.09091e+06	1.14545e+07	200000	2090	0.000676176	0.01045	-3.16994	-1.98088	6.49009	7.05898	5.30103				1.2703	1.11903	1.05825	3.92638e+06	1.28179e+07	211649	2211.73	0.000563301	0.01045	-3.24926	-1.98088
LS	3	Caecum	3	8.09091e+06	1.52727e+07	100000	450	5.5618e-05	0.0045	-4.25478	-2.34679	6.908	7.18392	5				1.2703	1.11903	1.05825	1.02779e+07	1.70906e+07	105825	476.21	4.63335e-05	0.0045	-4.3341	-2.34679
LS	4	Caecum	1	1.78182e+07	3.47273e+07	3.63636e+06	43.3333	2.43197e-06	1.19167e-05	-5.61404	-4.92385	7.25086	7.54067	6.56067				1.2703	1.11903	1.05825	2.26344e+07	3.88607e+07	3.84816e+06	45.8573	2.026e-06	1.19167e-05	-5.69336	-4.92385
LS	4	Caecum	2	6.54545e+06	3100000	400000	86.6667	1.32407e-05	0.000216667	-4.87809	-3.66421	6.81594	6.49136	5.60206				1.2703	1.11903	1.05825	8.31469e+06	3.46898e+06	423298	91.7146	1.10304e-05	0.000216667	-4.95741	-3.66421
LS	4	Caecum	3	3.72727e+06	9.36364e+06	700000	183.333	4.9187e-05	0.000261905	-4.30815	-3.58186	6.57139	6.97144	5.8451				1.2703	1.11903	1.05825	4.73475e+06	1.04782e+07	740772	194.012	4.09761e-05	0.000261905	-4.38747	-3.58186
LS	5	Caecum	1	3000000	3.36364e+06	700000	106.667	3.55556e-05	0.000152381	-4.44909	-3.81707	6.47712	6.52681	5.8451				1.2703	1.11903	1.05825	3.8109e+06	3.764e+06	740772	112.879	2.96202e-05	0.000152381	-4.52841	-3.81707
LS	5	Caecum	2	2.90909e+06	4800000	400000	153.333	5.27083e-05	0.000383333	-4.27812	-3.41642	6.46376	6.68124	5.60206				1.2703	1.11903	1.05825	3.69542e+06	5.37133e+06	423298	162.264	4.39096e-05	0.000383333	-4.35744	-3.41642
LS	5	Caecum	3	3.81818e+06	2700000	636364	106.667	2.79365e-05	0.000167619	-4.55383	-3.77568	6.58186	6.43136	5.80371				1.2703	1.11903	1.05825	4.85023e+06	3.02137e+06	673429	112.879	2.3273e-05	0.000167619	-4.63315	-3.77568
LA	1	Caecum	1	4.09091e+06	1.31818e+07	800000	176.667	4.31852e-05	0.000220833	-4.36467	-3.65594	6.61182	7.11998	5.90309				0.913315	1.16243	2.8435	3.73629e+06	1.5323e+07	2.2748e+06	502.351	0.000134452	0.000220833	-3.87143	-3.65594
LA	1	Caecum	2	5.27273e+06	1.23636e+07	900000	116.667	2.21264e-05	0.00012963	-4.65509	-3.8873	6.72204	7.09215	5.95424				0.913315	1.16243	2.8435	4.81566e+06	1.43719e+07	2.55915e+06	331.741	6.8888e-05	0.00012963	-4.16186	-3.8873
LA	2	Caecum	1	1.34545e+07	3.78182e+07	700000	1	7.43243e-08	1.42857e-06	-7.12887	-5.8451	7.12887	7.5777	5.8451				0.913315	1.16243	2.8435	1.22882e+07	4.39611e+07	1.99045e+06	2.8435	2.314e-07	1.42857e-06	-6.63564	-5.8451
LA	2	Caecum	2	2.18182e+06	5000000	100000	1040	0.000476667	0.0104	-3.32179	-1.98297	6.33882	6.69897	5				0.913315	1.16243	2.8435	1.99269e+06	5.81216e+06	284350	2957.24	0.00148404	0.0104	-2.82855	-1.98297
LA	2	Caecum	3	454545	2.95455e+07	1500000	2360	0.005192	0.00157333	-2.28467	-2.80318	5.65758	7.47049	6.17609				0.913315	1.16243	2.8435	415143	3.43446e+07	4.26524e+06	6710.65	0.0161647	0.00157333	-1.79143	-2.80318
LA	3	Caecum	1	1.75455e+07	2.63636e+07	727273	193.333	1.1019e-05	0.000265833	-4.95786	-3.57539	7.24416	7.42101	5.8617				0.913315	1.16243	2.8435	1.60245e+07	3.0646e+07	2.068e+06	549.743	3.43063e-05	0.000265833	-4.46463	-3.57539
LA	3	Caecum	2	8.54545e+06	4.09091e+06	200000	190	2.2234e-05	0.00095	-4.65298	-3.02228	6.93174	6.61182	5.30103				0.913315	1.16243	2.8435	7.80469e+06	4.75541e+06	568699	540.264	6.9223e-05	0.00095	-4.15975	-3.02228
LA	3	Caecum	3	9000000	1.45455e+06	500000	10	1.11111e-06	2e-05	-5.95424	-4.69897	6.95424	6.16273	5.69897				0.913315	1.16243	2.8435	8.21983e+06	1.69081e+06	1.42175e+06	28.435	3.45931e-06	2e-05	-5.46101	-4.69897
LA	4	Caecum	1	9.45455e+06	1.85455e+07	200000	823.333	8.70833e-05	0.00411667	-4.06006	-2.38545	6.97564	7.26824	5.30103				0.913315	1.16243	2.8435	8.63497e+06	2.15578e+07	568699	2341.14	0.000271124	0.00411667	-3.56683	-2.38545
LA	4	Caecum	2	1.88182e+07	7.54545e+06	400000	870	4.62319e-05	0.002175	-4.33506	-2.66254	7.27458	6.87769	5.60206				0.913315	1.16243	2.8435	1.71869e+07	8.77109e+06	1.1374e+06	2473.84	0.000143937	0.002175	-3.84183	-2.66254
LA	4	Caecum	3	17000000	2.06364e+07	100000	1	5.88235e-08	1e-05	-7.23045	-5	7.23045	7.31463	5				0.913315	1.16243	2.8435	1.55263e+07	2.39884e+07	284350	2.8435	1.8314e-07	1e-05	-6.73722	-5
LA	5	Caecum	1	1.5e+07	2300000	181818	63.3333	4.22222e-06	0.000348333	-5.37446	-3.458	7.17609	6.36173	5.25964				0.913315	1.16243	2.8435	1.36997e+07	2.6736e+06	516999	180.088	1.31454e-05	0.000348333	-4.88123	-3.458
LA	5	Caecum	2	1.49091e+07	5.27273e+06	90909.1	60	4.02439e-06	0.00066	-5.3953	-3.18046	7.17345	6.72204	4.95861				0.913315	1.16243	2.8435	1.36167e+07	6.12919e+06	258500	170.61	1.25295e-05	0.00066	-4.90207	-3.18046
LA	5	Caecum	3	16300000	1.63636e+06	90909.1	1	6.13497e-08	1.1e-05	-7.21219	-4.95861	7.21219	6.21388	4.95861				0.913315	1.16243	2.8435	1.4887e+07	1.90216e+06	258500	2.8435	1.91005e-07	1.1e-05	-6.71896	-4.95861
LA	1	Caecum	1	1.27273e+07	3.29091e+07	2.45455e+06	153.333	1.20476e-05	6.24691e-05	-4.9191	-4.20433	7.10474	7.51732	6.38997				0.913466	1.01194	2.29344	1.16259e+07	3.33021e+07	5.62936e+06	351.661	3.0248e-05	6.24691e-05	-4.5193	-4.20433
Formulation C	1	Caecum	2	1.43636e+07	3.68182e+07	100000	166.667	1.16034e-05	0.00166667	-4.93542	-2.77815	7.15726	7.56606	5				0.913466	1.01194	2.29344	1.31207e+07	3.72579e+07	229344	382.24	2.91326e-05	0.00166667	-4.53562	-2.77815
Formulation C	1	Caecum	3	1.20909e+07	2.39091e+07	5.09091e+06	206.667	1.70927e-05	4.05952e-05	-4.76719	-4.39152	7.08246	7.37856	6.7068				0.913466	1.01194	2.29344	1.10446e+07	2.41947e+07	1.16757e+07	473.978	4.29148e-05	4.05952e-05	-4.36739	-4.39152
Formulation C	2	Caecum	1	3000000	1600000	100000	173.333	5.77778e-05	0.00173333	-4.23824	-2.76112	6.47712	6.20412	5				0.913466	1.01194	2.29344	2.7404e+06	1.61911e+06	229344	397.53	0.000145063	0.00173333	-3.83844	-2.76112
Formulation C	2	Caecum	2	6000000	4.09091e+07	363636	43.3333	7.22222e-06	0.000119167	-5.14133	-3.92385	6.77815	7.61182	5.56067				0.913466	1.01194	2.29344	5.48079e+06	4.13977e+07	833979	99.3825	1.81329e-05	0.000119167	-4.74153	-3.92385
Formulation C	2	Caecum	3	3.36364e+06	3.15455e+07	300000	193.333	5.74775e-05	0.000644444	-4.2405	-3.19081	6.52681	7.49894	5.47712				0.913466	1.01194	2.29344	3.07257e+06	3.19222e+07	688033	443.399	0.000144309	0.000644444	-3.84071	-3.19081
Formulation C	3	Caecum	1	8000000	1.44545e+07	545455	60	7.5e-06	0.00011	-5.12494	-3.95861	6.90309	7.16	5.73676				0.913466	1.01194	2.29344	7.30773e+06	1.46272e+07	1.25097e+06	137.607	1.88303e-05	0.00011	-4.72514	-3.95861
Formulation C	3	Caecum	2	5.54545e+06	13000000	90909.1	580	0.00010459	0.00638	-3.98051	-2.19518	6.74394	7.11394	4.95861				0.913466	1.01194	2.29344	5.06558e+06	1.31553e+07	208495	1330.2	0.000262595	0.00638	-3.58071	-2.19518
Formulation C	3	Caecum	3	4.54545e+06	1.68182e+07	400000	170	3.74e-05	0.000425	-4.42713	-3.37161	6.65758	7.22578	5.60206				0.913466	1.01194	2.29344	4.15212e+06	1.70191e+07	917377	389.885	9.39003e-05	0.000425	-4.02733	-3.37161
Formulation C	4	Caecum	1	3.54545e+06	3.27273e+06	100000	296.667	8.36752e-05	0.00296667	-4.0774	-2.52773	6.54967	6.51491	5				0.913466	1.01194	2.29344	3.23865e+06	3.31182e+06	229344	680.388	0.000210084	0.00296667	-3.67761	-2.52773
Formulation C	4	Caecum	2	1.10909e+07	5.45455e+06	200000	266.667	2.40437e-05	0.00133333	-4.619	-2.87506	7.04497	6.73676	5.30103				0.913466	1.01194	2.29344	1.01312e+07	5.51969e+06	458689	611.585	6.03667e-05	0.00133333	-4.2192	-2.87506
Formulation C	4	Caecum	3	1.41818e+07	12400000	100000	260	1.83333e-05	0.0026	-4.73676	-2.58503	7.15173	7.09342	5				0.913466	1.01194	2.29344	1.29546e+07	1.25481e+07	229344	596.295	4.60296e-05	0.0026	-4.33696	-2.58503
Formulation C	5	Caecum	1	3.6e+07	6.18182e+06	500000	310	8.61111e-06	0.00062	-5.06494	-3.20761	7.5563	6.79112	5.69897				0.913466	1.01194	2.29344	3.28848e+07	6.25565e+06	1.14672e+06	710.967	2.162e-05	0.00062	-4.66515	-3.20761
Formulation C	5	Caecum	2	1.74545e+07	4.90909e+06	200000	416.667	2.38715e-05	0.00208333	-4.62212	-2.68124	7.24191	6.691	5.30103				0.913466	1.01194	2.29344	1.59441e+07	4.96772e+06	458689	955.601	5.99344e-05	0.00208333	-4.22232	-2.68124
Formulation C	5	Caecum	3	1.28182e+07	7000000	545455	1133.33	8.84161e-05	0.00207778	-4.05347	-2.6824	7.10783	6.8451	5.73676				0.913466	1.01194	2.29344	1.1709e+07	7.0836e+06	1.25097e+06	2599.23	0.000221987	0.00207778	-3.65367	-2.6824
Formulation L	1	Caecum	1	9.54545e+06	2.75455e+07	1.03636e+07	1203.33	0.000126063	0.000116111	-3.89941	-3.93513	6.9798	7.44005	7.01551				1.06588	0.649477	0.430793	1.01743e+07	1.78901e+07	4.46458e+06	518.387	5.09508e-05	0.000116111	-4.29285	-3.93513
Formulation L	1	Caecum	2	1.45455e+07	2.90909e+07	1.31818e+07	450	3.09375e-05	3.41379e-05	-4.50951	-4.46676	7.16273	7.46376	7.11998				1.06588	0.649477	0.430793	1.55037e+07	1.88939e+07	5.67863e+06	193.857	1.25039e-05	3.41379e-05	-4.90295	-4.46676
Formulation L	1	Caecum	3	1.17273e+07	3.57273e+07	9.09091e+06	576.667	4.91731e-05	6.34333e-05	-4.30827	-4.19768	7.0692	7.553	6.95861				1.06588	0.649477	0.430793	1.24998e+07	2.32041e+07	3.9163e+06	248.424	1.98742e-05	6.34333e-05	-4.70171	-4.19768
Formulation L	2	Caecum	1	6.63636e+06	1.62727e+07	100000	780	0.000117534	0.0078	-3.92984	-2.10791	6.82193	7.21146	5				1.06588	0.649477	0.430793	7.07355e+06	1.05688e+07	43079.3	336.018	4.75035e-05	0.0078	-4.32327	-2.10791
Formulation L	2	Caecum	2	1e+07	3.7e+07	100000	450	4.5e-05	0.0045	-4.34679	-2.34679	7	7.5682	5				1.06588	0.649477	0.430793	1.06588e+07	2.40307e+07	43079.3	193.857	1.81875e-05	0.0045	-4.74023	-2.34679
Formulation L	2	Caecum	3	4900000	47000000	100000	1763.33	0.000359864	0.0176333	-3.44386	-1.75367	6.6902	7.6721	5				1.06588	0.649477	0.430793	5.2228e+06	3.05254e+07	43079.3	759.632	0.000145445	0.0176333	-3.8373	-1.75367
Formulation L	3	Caecum	1	7000000	1.40909e+07	2.81818e+06	820	0.000117143	0.000290968	-3.93128	-3.53616	6.8451	7.14894	6.44997				1.06588	0.649477	0.430793	7.46114e+06	9.15173e+06	1.21405e+06	353.25	4.73454e-05	0.000290968	-4.32472	-3.53616
Formulation L	3	Caecum	2	5e+06	6.09091e+06	700000	580	0.000116	0.000828571	-3.93554	-3.08167	6.69897	6.78468	5.8451				1.06588	0.649477	0.430793	5.32938e+06	3.95591e+06	301555	249.86	4.68834e-05	0.000828571	-4.32898	-3.08167
Formulation L	3	Caecum	3	1.35455e+07	1.53636e+07	2.27273e+06	46.6667	3.44519e-06	2.05333e-05	-5.46279	-4.68754	7.13179	7.18649	6.35655				1.06588	0.649477	0.430793	1.44378e+07	9.97833e+06	979075	20.1037	1.39243e-06	2.05333e-05	-5.85623	-4.68754
Formulation L	4	Caecum	1	8.18182e+06	4.29091e+07	200000	253.333	3.0963e-05	0.00126667	-4.50916	-2.89734	6.91285	7.63255	5.30103				1.06588	0.649477	0.430793	8.72081e+06	2.78685e+07	86158.6	109.134	1.25142e-05	0.00126667	-4.9026	-2.89734
Formulation L	4	Caecum	2	1.32727e+07	1.84545e+07	300000	420	3.16438e-05	0.0014	-4.49971	-2.85387	7.12296	7.2661	5.47712				1.06588	0.649477	0.430793	1.41471e+07	1.19858e+07	129238	180.933	1.27894e-05	0.0014	-4.89315	-2.85387
Formulation L	4	Caecum	3	19000000	3.93636e+07	909091	443.333	2.33333e-05	0.000487667	-4.63202	-3.31188	7.27875	7.5951	5.95861				1.06588	0.649477	0.430793	2.02517e+07	2.55658e+07	391630	190.985	9.43058e-06	0.000487667	-5.02546	-3.31188
Formulation L	5	Caecum	1	1.36364e+06	1.52727e+07	3.72727e+06	406.667	0.000298222	0.000109106	-3.52546	-3.96215	6.1347	7.18392	6.57139				1.06588	0.649477	0.430793	1.45347e+06	9.91929e+06	1.60568e+06	175.189	0.000120532	0.000109106	-3.9189	-3.96215
Formulation L	5	Caecum	2	6000000	24000000	6.54545e+06	313.333	5.22222e-05	4.78704e-05	-4.28214	-4.31993	6.77815	7.38021	6.81594				1.06588	0.649477	0.430793	6.39526e+06	1.55875e+07	2.81974e+06	134.982	2.11065e-05	4.78704e-05	-4.67558	-4.31993
Formulation L	5	Caecum	3	1.04545e+07	2.31818e+07	8.63636e+06	153.333	1.46667e-05	1.77544e-05	-4.83367	-4.75069	7.01931	7.36515	6.93633				1.06588	0.649477	0.430793	1.11433e+07	1.50561e+07	3.72048e+06	66.0549	5.92779e-06	1.77544e-05	-5.22711	-4.75069
LS + C	1	Caecum	1	17000000	2.89091e+07	3000000	553.333	3.2549e-05	0.000184444	-4.48746	-3.73413	7.23045	7.46103	6.47712				1.13254	0.840902	1.47418	1.92531e+07	2.43097e+07	4.42255e+06	815.715	4.2368e-05	0.000184444	-4.37296	-3.73413
LS + C	1	Caecum	2	21000000	2.87273e+07	1.90909e+06	546.667	2.60317e-05	0.000286349	-4.5845	-3.5431	7.32222	7.45829	6.28083				1.13254	0.840902	1.47418	2.37832e+07	2.41568e+07	2.81435e+06	805.887	3.38847e-05	0.000286349	-4.47	-3.5431
LS + C	1	Caecum	3	1.27273e+07	4.46364e+07	2300000	993.333	7.80476e-05	0.000431884	-4.10764	-3.36463	7.10474	7.64969	6.36173				1.13254	0.840902	1.47418	1.44141e+07	3.75348e+07	3.39062e+06	1464.36	0.000101592	0.000431884	-3.99314	-3.36463
LS + C	2	Caecum	1	1.07273e+07	1.19091e+07	500000	1256.67	0.000117147	0.00251333	-3.93127	-2.59975	7.03049	7.07588	5.69897				1.13254	0.840902	1.47418	1.2149e+07	1.00144e+07	737092	1852.56	0.000152486	0.00251333	-3.81677	-2.59975
LS + C	2	Caecum	2	9.90909e+06	1.52727e+07	1.45455e+06	1500	0.000151376	0.00103125	-3.81994	-2.98664	6.99603	7.18392	6.16273				1.13254	0.840902	1.47418	1.12224e+07	1.28429e+07	2.14427e+06	2211.28	0.000197041	0.00103125	-3.70544	-2.98664
LS + C	2	Caecum	3	5300000	8000000	400000	1910	0.000360377	0.004775	-3.44324	-2.32103	6.72428	6.90309	5.60206				1.13254	0.840902	1.47418	6.00244e+06	6.72722e+06	589673	2815.69	0.000469091	0.004775	-3.32874	-2.32103
LS + C	3	Caecum	1	5.45455e+06	7000000	363636	376.667	6.90556e-05	0.00103583	-4.1608	-2.98471	6.73676	6.8451	5.56067				1.13254	0.840902	1.47418	6.17746e+06	5.88632e+06	536067	555.276	8.98873e-05	0.00103583	-4.0463	-2.98471
LS + C	3	Caecum	2	1000000	2.06364e+07	200000	633.333	0.000633333	0.00316667	-3.19837	-2.4994	6	7.31463	5.30103				1.13254	0.840902	1.47418	1.13254e+06	1.73532e+07	294837	933.649	0.000824389	0.00316667	-3.08387	-2.4994
LS + C	3	Caecum	3	1.39091e+07	2.65455e+07	600000	476.667	3.42702e-05	0.000794444	-4.46508	-3.09994	7.1433	7.42399	5.77815				1.13254	0.840902	1.47418	1.57525e+07	2.23221e+07	884510	702.694	4.46083e-05	0.000794444	-4.35058	-3.09994
LS + C	4	Caecum	1	8.54545e+06	4.55455e+07	727273	536.667	6.28014e-05	0.000737917	-4.20203	-3.13199	6.93174	7.65845	5.8617				1.13254	0.840902	1.47418	9.67803e+06	3.82993e+07	1.07213e+06	791.145	8.17465e-05	0.000737917	-4.08753	-3.13199
LS + C	4	Caecum	2	6.90909e+06	7.81818e+06	100000	103.333	1.49561e-05	0.00103333	-4.82518	-2.98576	6.83942	6.89311	5				1.13254	0.840902	1.47418	7.82479e+06	6.57433e+06	147418	152.332	1.94679e-05	0.00103333	-4.71068	-2.98576
LS + C	4	Caecum	3	1.30909e+07	1.97273e+07	100000	220	1.68056e-05	0.0022	-4.77455	-2.65758	7.11697	7.29507	5				1.13254	0.840902	1.47418	1.48259e+07	1.65887e+07	147418	324.32	2.18752e-05	0.0022	-4.66005	-2.65758
LS + C	5	Caecum	1	200000	2.29091e+07	3000000	150	0.00075	5e-05	-3.12494	-4.30103	5.30103	7.36001	6.47712				1.13254	0.840902	1.47418	226507	1.92643e+07	4.42255e+06	221.128	0.00097625	5e-05	-3.01044	-4.30103
LS + C	5	Caecum	2	1.63636e+06	1.01818e+07	1100000	140	8.55556e-05	0.000127273	-4.06775	-3.89526	6.21388	7.00783	6.04139				1.13254	0.840902	1.47418	1.85324e+06	8.56191e+06	1.6216e+06	206.386	0.000111365	0.000127273	-3.95325	-3.89526
LS + C	5	Caecum	3	5.45455e+06	4.45455e+06	1500000	300	5.5e-05	0.0002	-4.25964	-3.69897	6.73676	6.6488	6.17609				1.13254	0.840902	1.47418	6.17746e+06	3.74584e+06	2.21128e+06	442.255	7.15917e-05	0.0002	-4.14514	-3.69897
LS + L	1	Caecum	1	1.13636e+07	2.19091e+07	100000	496.667	4.37067e-05	0.00496667	-4.35945	-2.30393	7.05552	7.34062	5				1.31783	0.985583	1.927	1.49754e+07	2.15932e+07	192700	957.075	6.39099e-05	0.00496667	-4.19443	-2.30393
LS + L	1	Caecum	2	17000000	24400000	100000	193.333	1.13725e-05	0.00193333	-4.94414	-2.71369	7.23045	7.38739	5				1.31783	0.985583	1.927	2.24032e+07	2.40482e+07	192700	372.553	1.66295e-05	0.00193333	-4.77912	-2.71369
LS + L	1	Caecum	3	8200000	23500000	100000	470	5.73171e-05	0.0047	-4.24172	-2.3279	6.91381	7.37107	5				1.31783	0.985583	1.927	1.08062e+07	2.31612e+07	192700	905.689	8.38116e-05	0.0047	-4.0767	-2.3279
LS + L	2	Caecum	1	1.29091e+07	3.81818e+07	2.18182e+06	1270	9.83803e-05	0.000582083	-4.00709	-3.23501	7.1109	7.58186	6.33882				1.31783	0.985583	1.927	1.7012e+07	3.76313e+07	4.20436e+06	2447.29	0.000143856	0.000582083	-3.84207	-3.23501
LS + L	2	Caecum	2	3.27273e+06	33000000	7000000	900	0.000275	0.000128571	-3.56067	-3.89086	6.51491	7.51851	6.8451				1.31783	0.985583	1.927	4.31291e+06	3.25242e+07	1.3489e+07	1734.3	0.000402117	0.000128571	-3.39565	-3.89086
LS + L	2	Caecum	3	2.36364e+06	1.5e+07	1.54545e+06	980	0.000414615	0.000634118	-3.38235	-3.19783	6.37358	7.17609	6.18906				1.31783	0.985583	1.927	3.11488e+06	1.47837e+07	2.97809e+06	1888.46	0.000606269	0.000634118	-3.21733	-3.19783
LS + L	3	Caecum	1	5e+06	7.54545e+06	100000	1830	0.000366	0.0183	-3.43652	-1.73755	6.69897	6.87769	5				1.31783	0.985583	1.927	6.58917e+06	7.43667e+06	192700	3526.4	0.000535182	0.0183	-3.2715	-1.73755
LS + L	3	Caecum	2	2e+06	6.54545e+06	100000	720	0.00036	0.0072	-3.4437	-2.14267	6.30103	6.81594	5				1.31783	0.985583	1.927	2.63567e+06	6.45109e+06	192700	1387.44	0.000526408	0.0072	-3.27868	-2.14267
LS + L	3	Caecum	3	3.09091e+06	2.36364e+06	100000	870	0.000281471	0.0087	-3.55057	-2.06048	6.49009	6.37358	5				1.31783	0.985583	1.927	4.07331e+06	2.32956e+06	192700	1676.49	0.000411579	0.0087	-3.38555	-2.06048
LS + L	4	Caecum	1	1.15455e+07	2.48182e+07	400000	140	1.2126e-05	0.00035	-4.91628	-3.45593	7.06241	7.39477	5.60206				1.31783	0.985583	1.927	1.5215e+07	2.44604e+07	770799	269.78	1.77312e-05	0.00035	-4.75126	-3.45593
LS + L	4	Caecum	2	1.71818e+07	1.64545e+07	1.09091e+06	163.333	9.50617e-06	0.000149722	-5.02199	-3.82471	7.23507	7.21629	6.03779				1.31783	0.985583	1.927	2.26428e+07	1.62173e+07	2.10218e+06	314.743	1.39004e-05	0.000149722	-4.85697	-3.82471
LS + L	4	Caecum	3	1.93636e+07	1.72727e+07	100000	13.3333	6.88576e-07	0.000133333	-6.16205	-3.87506	7.28699	7.23736	5				1.31783	0.985583	1.927	2.55181e+07	1.70237e+07	192700	25.6933	1.00687e-06	0.000133333	-5.99703	-3.87506
LS + L	5	Caecum	1	500000	9.81818e+06	90909.1	500	0.001	0.0055	-3	-2.25964	5.69897	6.99203	4.95861				1.31783	0.985583	1.927	658917	9.67663e+06	175182	963.499	0.00146225	0.0055	-2.83498	-2.25964
LS + L	5	Caecum	2	300000	8.09091e+06	100000	170	0.000566667	0.0017	-3.24667	-2.76955	5.47712	6.908	5				1.31783	0.985583	1.927	395350	7.97426e+06	192700	327.59	0.000828606	0.0017	-3.08165	-2.76955
LS + L	5	Caecum	3	90909.1	9000000	90909.1	310	0.00341	0.00341	-2.46725	-2.46725	4.95861	6.95424	4.95861				1.31783	0.985583	1.927	119803	8.87025e+06	175182	597.369	0.00498626	0.00341	-2.30223	-2.46725
LA + C	1	Caecum	1	1.50909e+07	1.93636e+07	6700000	1196.67	7.92972e-05	0.000178607	-4.10074	-3.7481	7.17872	7.28699	6.82607				1.54851	1.00833	1.41958	2.33684e+07	1.95249e+07	9.51121e+06	1698.77	7.26952e-05	0.000178607	-4.13849	-3.7481
LA + C	1	Caecum	2	1.05455e+07	19000000	2.81818e+06	500	4.74138e-05	0.000177419	-4.3241	-3.751	7.02307	7.27875	6.44997				1.54851	1.00833	1.41958	1.63297e+07	1.91583e+07	4.00065e+06	709.792	4.34663e-05	0.000177419	-4.36185	-3.751
LA + C	1	Caecum	3	1.56364e+07	30900000	6500000	716.667	4.58333e-05	0.000110256	-4.33882	-3.9576	7.19414	7.48996	6.81291				1.54851	1.00833	1.41958	2.4213e+07	3.11574e+07	9.2273e+06	1017.37	4.20174e-05	0.000110256	-4.37657	-3.9576
LA + C	2	Caecum	1	2.81818e+06	3.54545e+06	100000	336.667	0.000119462	0.00336667	-3.92277	-2.4728	6.44997	6.54967	5				1.54851	1.00833	1.41958	4.36398e+06	3.57499e+06	141958	477.927	0.000109516	0.00336667	-3.96052	-2.4728
LA + C	2	Caecum	2	1000000	3.51818e+07	200000	750	0.00075	0.00375	-3.12494	-2.42597	6	7.54632	5.30103				1.54851	1.00833	1.41958	1.54851e+06	3.54749e+07	283917	1064.69	0.000687557	0.00375	-3.16269	-2.42597
LA + C	2	Caecum	3	9.36364e+06	2.89091e+07	100000	180	1.92233e-05	0.0018	-4.71617	-2.74473	6.97144	7.46103	5				1.54851	1.00833	1.41958	1.44997e+07	2.91499e+07	141958	255.525	1.76228e-05	0.0018	-4.75392	-2.74473
LA + C	3	Caecum	1	1.18182e+06	6.27273e+06	100000	200	0.000169231	0.002	-3.77152	-2.69897	6.07255	6.79746	5				1.54851	1.00833	1.41958	1.83005e+06	6.32498e+06	141958	283.917	0.000155141	0.002	-3.80927	-2.69897
LA + C	3	Caecum	2	1800000	3.62727e+07	100000	1010	0.000561111	0.0101	-3.25095	-1.99568	6.25527	7.55958	5				1.54851	1.00833	1.41958	2.78731e+06	3.65749e+07	141958	1433.78	0.000514395	0.0101	-3.2887	-1.99568
LA + C	3	Caecum	3	3.72727e+06	3.54545e+06	200000	520	0.000139512	0.0026	-3.85539	-2.58503	6.57139	6.54967	5.30103				1.54851	1.00833	1.41958	5.77171e+06	3.57499e+06	283917	738.184	0.000127897	0.0026	-3.89314	-2.58503
LA + C	4	Caecum	1	1.41818e+07	8.36364e+06	100000	1146.67	8.08547e-05	0.0114667	-4.09229	-1.94056	7.15173	6.9224	5				1.54851	1.00833	1.41958	2.19607e+07	8.43331e+06	141958	1627.79	7.4123e-05	0.0114667	-4.13005	-1.94056
LA + C	4	Caecum	2	8.90909e+06	2.17273e+07	100000	393.333	4.41497e-05	0.00393333	-4.35507	-2.40524	6.94983	7.33701	5				1.54851	1.00833	1.41958	1.37958e+07	2.19083e+07	141958	558.37	4.04739e-05	0.00393333	-4.39282	-2.40524
LA + C	4	Caecum	3	8.54545e+06	9.09091e+06	200000	673.333	7.87943e-05	0.00336667	-4.10351	-2.4728	6.93174	6.95861	5.30103				1.54851	1.00833	1.41958	1.32327e+07	9.16664e+06	283917	955.853	7.22342e-05	0.00336667	-4.14126	-2.4728
LA + C	5	Caecum	1	100000	1.11818e+07	100000	46.6667	0.000466667	0.000466667	-3.33099	-3.33099	5	7.04851	5				1.54851	1.00833	1.41958	154851	1.1275e+07	141958	66.2473	0.000427813	0.000466667	-3.36875	-3.33099
LA + C	5	Caecum	2	4.18182e+06	1.51818e+07	500000	63.3333	1.51449e-05	0.000126667	-4.81973	-3.89734	6.62137	7.18132	5.69897				1.54851	1.00833	1.41958	6.47558e+06	1.53083e+07	709792	89.907	1.3884e-05	0.000126667	-4.85749	-3.89734
LA + C	5	Caecum	3	90909.1	3.54545e+06	100000	73.3333	0.000806667	0.000733333	-3.09331	-3.1347	4.95861	6.54967	5				1.54851	1.00833	1.41958	140773	3.57499e+06	141958	104.103	0.000739506	0.000733333	-3.13106	-3.1347
LA + L	1	Caecum	1	1.16364e+07	16000000	90909.1	286.667	2.46354e-05	0.00315333	-4.60844	-2.50123	7.06582	7.20412	4.95861				1.66771	1.0615	0.979006	1.94061e+07	1.69841e+07	89000.6	280.648	1.44619e-05	0.00315333	-4.83977	-2.50123
LA + L	1	Caecum	2	1.12727e+07	2.41818e+07	2e+06	366.667	3.25269e-05	0.000183333	-4.48776	-3.73676	7.05203	7.38349	6.30103				1.66771	1.0615	0.979006	1.87996e+07	2.56691e+07	1.95801e+06	358.969	1.90945e-05	0.000183333	-4.71909	-3.73676
LA + L	1	Caecum	3	1.20909e+07	1.25455e+07	4e+06	583.333	4.82456e-05	0.000145833	-4.31654	-3.83614	7.08246	7.09849	6.60206				1.66771	1.0615	0.979006	2.01641e+07	1.3317e+07	3.91603e+06	571.087	2.8322e-05	0.000145833	-4.54788	-3.83614
LA + L	2	Caecum	1	3800000	1.42727e+07	300000	1300	0.000342105	0.00433333	-3.46584	-2.36318	6.57978	7.15451	5.47712				1.66771	1.0615	0.979006	6.33729e+06	1.51505e+07	293702	1272.71	0.000200828	0.00433333	-3.69717	-2.36318
LA + L	2	Caecum	2	4e+06	6000000	500000	1150	0.0002875	0.0023	-3.54136	-2.63827	6.60206	6.77815	5.69897				1.66771	1.0615	0.979006	6.67083e+06	6.36902e+06	489503	1125.86	0.000168773	0.0023	-3.7727	-2.63827
LA + L	2	Caecum	3	4.54545e+06	3.30909e+07	800000	1	2.2e-07	1.25e-06	-6.65758	-5.90309	6.65758	7.51971	5.90309				1.66771	1.0615	0.979006	7.58049e+06	3.51261e+07	783205	0.979006	1.29148e-07	1.25e-06	-6.88891	-5.90309
LA + L	3	Caecum	1	11000000	3.00909e+07	3.27273e+06	580	5.27273e-05	0.000177222	-4.27796	-3.75148	7.04139	7.47844	6.51491				1.66771	1.0615	0.979006	1.83448e+07	3.19416e+07	3.20402e+06	567.824	3.09529e-05	0.000177222	-4.5093	-3.75148
LA + L	3	Caecum	2	5.63636e+06	3.09091e+07	4.27273e+06	250	4.43548e-05	5.85106e-05	-4.35306	-4.23277	6.751	7.49009	6.63071				1.66771	1.0615	0.979006	9.39981e+06	3.28101e+07	4.18303e+06	244.752	2.60379e-05	5.85106e-05	-4.58439	-4.23277
LA + L	3	Caecum	3	1.90909e+06	8.54545e+06	500000	543.333	0.000284603	0.00108667	-3.54576	-2.9639	6.28083	6.93174	5.69897				1.66771	1.0615	0.979006	3.18381e+06	9.07103e+06	489503	531.927	0.000167073	0.00108667	-3.77709	-2.9639
LA + L	4	Caecum	1	5.27273e+06	8.09091e+06	300000	266.667	5.05747e-05	0.000888889	-4.29607	-3.05115	6.72204	6.908	5.47712				1.66771	1.0615	0.979006	8.79337e+06	8.58853e+06	293702	261.068	2.96892e-05	0.000888889	-4.5274	-3.05115
LA + L	4	Caecum	2	9.90909e+06	7.81818e+06	1.90909e+06	370	3.73394e-05	0.00019381	-4.42783	-3.71262	6.99603	6.89311	6.28083				1.66771	1.0615	0.979006	1.65255e+07	8.29903e+06	1.86901e+06	362.232	2.19196e-05	0.00019381	-4.65917	-3.71262
LA + L	4	Caecum	3	7000000	1.57273e+07	3.09091e+06	376.667	5.38095e-05	0.000121863	-4.26914	-3.91413	6.8451	7.19665	6.49009				1.66771	1.0615	0.979006	1.1674e+07	1.66946e+07	3.02602e+06	368.759	3.15882e-05	0.000121863	-4.50048	-3.91413
LA + L	5	Caecum	1	1.45455e+06	8.36364e+06	400000	240	0.000165	0.0006	-3.78252	-3.22185	6.16273	6.9224	5.60206				1.66771	1.0615	0.979006	2.42576e+06	8.87803e+06	391603	234.962	9.68611e-05	0.0006	-4.01385	-3.22185
LA + L	5	Caecum	2	200000	1.54545e+07	1.54545e+06	740	0.0037	0.000478824	-2.4318	-3.31982	5.30103	7.18906	6.18906				1.66771	1.0615	0.979006	333542	1.64051e+07	1.51301e+06	724.465	0.00217204	0.000478824	-2.66313	-3.31982
LA + L	5	Caecum	3	500000	8.36364e+06	3000000	473.333	0.000946667	0.000157778	-3.0238	-3.80195	5.69897	6.9224	6.47712				1.66771	1.0615	0.979006	833854	8.87803e+06	2.93702e+06	463.396	0.000555728	0.000157778	-3.25514	-3.80195

## Sheet: Abbreviations
AK	Amikacin
C	Chloramphenicol
CEFT	Cefitofur
CF/D	Conjugationfrequency=transconjugants/donor
CF/R	Conjugationfrequency=transconjugants/recipient
cfu	colony forming units
CIP	Ciprofloxacin
CL	Cefalexin
CN	Gentamycin
CPD	Cefpodoxime
CT	Colistin
CTX	Cefotaxime
E.coli_esbl	E. coli ESBL10682
ENR	Enrofloxacin
F	Nitrofurantoin
FOS	Fosfomycin
indigenous_Enterobacteriaceae_sxt	indigenous, SXT-resistant Enterobacteriaceae
IPM	Imipenem
LA	Lactobacillus agilis
LA + C	Lactobacillus agilis + formulation C
LA + L	Lactobacillus agilis + formulation L
LS	Lactobacillus salivarius
LS + C	Lactobacillus salivarius + formulation C
LS + L	Lactobacillus salivarius + formulation L
MAR	Marboflocxacin
MEM	Meropenem
PB	Polymyxin B
R	resistant
RD	Rifampicin
Salmonella	Salmonella Typhimurium L1219-R32
SCFA	short chain fatty acids
SIF	stress impact factor
SXT	sensetive
SXT	Sulfamethoxazole/trimethoprim
TGC	Tigecycline
TOB	Tobramycin
x	not determined
